# Supplementary material for: Using Anal Cytology and Human Papillomavirus DNA and E6/E7 mRNA Detection to Optimize High-Resolution Anoscopy Referrals in Men Who Have Sex With Men With HIV
Source: Open Forum Infect Dis. 2024 Dec 27;12(1):ofae735. doi: 10.1093/ofid/ofae735 (PMC11770276; doi:10.1093/ofid/ofae735)
Supplement: ofae735_Supplementary_Data [file ofae735_supplementary_data.zip]

Archive with 3 entries (3 files):
- Footnote page.odt
- Supplementary Table 1.odt
- Supplementary Table 2.odt
