# Supplementary material for: Using Anal Cytology and Human Papillomavirus DNA and E6/E7 mRNA Detection to Optimize High-Resolution Anoscopy Referrals in Men Who Have Sex With Men With HIV
Source: Open Forum Infect Dis. 2024 Dec 27;12(1):ofae735. doi: 10.1093/ofid/ofae735 (PMC11770276; doi:10.1093/ofid/ofae735)
Supplement: ofae735_Supplementary_Data [file ofae735_supplementary_data.zip › Supplementary Table 1.odt]

Supplementary table 1: Comparison of baseline characteristics and HPV biomarkers between participants with biopsy-proven HSIL and participants without biopsy-proven HSIL.
 
Biopsy-proven HSIL (n=75)
Non biopsy-proven HSIL (n=279)
p-value
N
Sociodemographic characteristics
 
 
Age (years), mean (SD)
44·1 (9·8)
45·6 (11·6)
0·271
354
Current smokers, n (%)
33 (44%)
119 (42·7%)
0·978
354
HIV related variables
 
 
Months since diagnosis, mean (SD)
116 (92·2)
128 (91·4)
0·311
354
Nadir CD4 T-cell count <200 cells/µL, N (%)
18 (24%)
91 (32·6%)
0·196
354
Current CD4 T-cell count <200 cells/µL, N (%)
3 (4%)
2 (0·72%)
0·066
354
Undetectable viral load, N (%)
66 (88%)
243 (87·1%)
0·989
354
Sexual behavior
 
 
Age at first sexual intercourse, mean (SD)
17·4 (3·08)
17·8 (4·06)
0·324
333
Lifetime sexual partners, N (%):
 
 
0·585
335
<30
26 (35·6%)
93 (35·4%)
 
 
30-50
19 (26%)
63 (24%)
 
 
50-100
13 (17·8%)
35 (13·3%)
 
 
>100
15 (20·5%)
72 (27·4%)
 
 
Use of condoms, N (%):
 
 
0·533
337
Always
27 (37·5%)
89 (33·6%)
 
 
Almost always
33 (45·8%)
115 (43·4%)
 
 
Sometimes
9 (12·5%)
52 (19·6%)
 
 
Never
3 (4·17%
9 (3·4%)
 
 
Receptive anal intercourse, N (%)
51 (69·9%)
203 (76·3%)
0·330
339
Number of sexual partners during the previous 6 months, mean, (SD)
2·8 (6.3)
5·2 (12·4)
0·031
321
History of anogenital warts, N (%)
32 (42·7%)
104 (37·3%)
0·473
354
ChemSex during the previous 6 months, N (%)
5 (9·4%)
16 (9·6%)
1
220
Viral biomarkers

LA
72 (96%)
243 (87·1%)
<0·001
354
LA 14 HR-HPV
68 (90·6%)
179 (64·2%)
<0·001
354
LA HPV 16 
34 (45·3%)
48 (17·2%)
0·02
354
HC2
58 (77·3%)
93 (33·3%)
<0·001
354
E6/E7 mRNA-test
62 (82·7%)
114 (40·9%)
<0·001
354
E6/E7 mRNA HPV 16
31 (44%)
40 (14·3%)
<0·001
354
HSIL: high -grade squamous intraepithelial lesion LA: Linear Array HPV DNA test for all the 37 genotypes included in the test; LA 14 HR-HPV: Linear Array HPV DNA test for the 14 most important high-risk genotypes; LA HPV-16: Linear Array HPV DNA test for HPV-16; HC2: Hybrid Capture 2 HPV DNA test; E6/E7 mRNA-test: E6/E7 mRNA detection for all the 14 high-risk genotypes included in the test; E6/E7 mRNA HPV 16: E6/E7 mRNA detection for HPV-16.
