# Supplementary material for: Using Anal Cytology and Human Papillomavirus DNA and E6/E7 mRNA Detection to Optimize High-Resolution Anoscopy Referrals in Men Who Have Sex With Men With HIV
Source: Open Forum Infect Dis. 2024 Dec 27;12(1):ofae735. doi: 10.1093/ofid/ofae735 (PMC11770276; doi:10.1093/ofid/ofae735)
Supplement: ofae735_Supplementary_Data [file ofae735_supplementary_data.zip › Supplementary Table 2.odt]

Supplementary table 2: Results for the 37 HPV genotypes analyzed.
14 HR-HPV genotypes
16
82 (23·4%)
52
60 (16·9%)
31
54 (15·3%)
58
54 (15·3%)
51
48 (13·6%)
59
47 (13·3%)
66
43 (12·1%)
45
37 (10·5%)
33
35 (10%)
68
32 (9·1%)
35
31 (8·8%)
39
30 (8·5%)
18
26 (7·4%)
56
19 (5·4%)
Other HPV genotypes
53
91 (25·7%)
84
60 (16·9%)
IS39
6 (1·7%)
CP6108
57 (16·1%)
61
56 (15·8%)
55
55 (15·5%)
70
54 (15·3%)
62
53 (15%)
6
47 (13·3%)
54
46 (13%)
81
43 (12·1%)
11
42 (12%)
72
37 (10·5%)
73
34 (9·7%)
42
31 (8·8%)
83
26 (7·4%)
71
15 (4·2%)
26
12 (3·4%)
82
12 (3·4%)
40
11 (3·1%)
67
11 (3·1%)
69
10 (2·8%)
64
1 (0·3%)
HR-HPV: high-risk HPV genotypes 
